# Supplementary material for: LDH-A Promotes Metabolic Rewiring in Leucocytes from the Intestine of Rats Treated with TNBS
Source: Metabolites. 2023 Jul 12;13(7):843. doi: 10.3390/metabo13070843 (PMC10384056; doi:10.3390/metabo13070843)
Supplement: Supplementary file 1 [file metabolites-13-00843-s001.zip]

Archive with 2 entries (2 files):
- Supplementary Table I.pdf
- Supplementary Table II.pdf
